# Supplementary material for: The introduction of the fungal d-galacturonate pathway enables the consumption of d-galacturonic acid by Saccharomyces cerevisiae
Source: Microb Cell Fact. 2016 Aug 18;15:144. doi: 10.1186/s12934-016-0544-1 (PMC4990863; doi:10.1186/s12934-016-0544-1)
Supplement: Supplementary file 1 — 10.1186/s12934-016-0544-1 HPLC results of the cultivations in D-galacturonic acid. [file 12934_2016_544_MOESM1_ESM.xlsx]

## Sheet: standard curves
			Standards
						Height	Area
					gL
			Ethanol	1	20	43681	2213587
				2	50	94849	4996673
				3	100	195762	11273220
				4	150	269338	16547025
					gL
			Glycerol	1	0.42	2005	71684
				2	2.1	9687	348733
				3	4.2	19605	704709
				4	8.4	39237	1405568
				5	12.6	58983	2109493
					gL
			Fructose	1	1.7	12985	398557
				2	8.5	62765	1922868
				3	17	126345	3875031
				4	34	250229	7676201
				5	51	370259	11419396
					gL
			Galacturonic acid	1	0.48	3457	99097
				2	2.38	16345	475689
				3	4.77	33690	939120
				4	9.53	67086	1908719
				5	14.3	100006	2825518

## Sheet: Fig1
				Control				calculated				Mean				St dev.
		t		height				height				height				height
				galacturonic acid	fructose	glycerol	ethanol	galacturonic acid	fructose	glycerol	ethanol	galacturonic acid	fructose	glycerol	ethanol	galacturonic acid	fructose	glycerol	ethanol
		0	H2806 pH 7 0h (1)	33560				5.02802				5.0411	79.0886	0.265089	0.115479	0.00936782	0.0644535	0.000113237	0
			H2806 pH 7 0h (2)	33703	525368	1171		5.04944	79.0241	0.265202
			H2806 pH 7 0h (3)	33679	526225	1170	235	5.04585	79.153	0.264976	0.115479
		9	H2806 pH 7 9h (1)	33779	434538	3810	11970	5.06083	65.3618	0.862869	5.88206	5.07721	65.8127	0.851093	5.75889	0.0130419	0.324939	0.0123063	0.0981935
			H2806 pH 7 9h (2)	33894	439544	3683	11481	5.07806	66.1147	0.834107	5.64177
			H2806 pH 7 9h (3)	33992	438526	3781	11707	5.09274	65.9616	0.856302	5.75283
		24	H2806 pH 7 24h (1)	33421	0	7414	54727	5.00719	0	1.67909	26.8929	4.9982	0	1.67992	27.2446	0.00817318	0	0.00438502	0.283538
			H2806 pH 7 24h (2)	33289	0	7443	56140	4.98741	0	1.68565	27.5872
			H2806 pH 7 24h (3)	33373	0	7396	55461	5	0	1.67501	27.2536
		32	H4531 pH 7 48h (1)	32755	0	7399	50636	4.90741	0	1.67569	24.8826	4.90262	0	1.67984	25.1754	0.00425346	0	0.00702275	0.263484
			H4531 pH 7 48h (2)	32728	0	7461	51936	4.90336	0	1.68973	25.5214
			H4531 pH 7 48h (3)	32686	0	7392	51124	4.89707	0	1.6741	25.1224
		48	H2806 pH 7 48h (1)	31827	0	7068	42288	4.76838	0	1.60072	20.7803	4.76583	0	1.61794	21.2359	0.031429	0	0.0127753	0.492785
			H2806 pH 7 48h (2)	31545	0	7203	44608	4.72613	0	1.6313	21.9204
			H2806 pH 7 48h (3)	32058	0	7161	42749	4.80298	0	1.62179	21.0069
		72	H2806 pH 7 72h (1)	30374	0	5379	32346	4.55068	0	1.21821	15.8948	4.55838	0	1.35704	16.5928	0.00606773	0	0.100583	0.668138
			H2806 pH 7 72h (2)	30473	0	6417	35599	4.56552	0	1.45329	17.4934
			H2806 pH 7 72h (3)	30429	0	6180	33354	4.55892	0	1.39961	16.3902
				H4531				calculated				ST dev
		t		height				height				height
				galacturonic acid	fructose	glycerol	ethanol	galacturonic acid	fructose	glycerol	ethanol	galacturonic acid	fructose	glycerol	ethanol	galacturonic acid	fructose	glycerol	ethanol
		0	H4531 pH 7 0h (1)	33728	526430	1157	239	5.05319	79.1838	0.262031	0.117445	5.04689	79.1335	0.262258	0.121376	0.00453113	0.0388627	0.000666724	0.00455706
			H4531 pH 7 0h (2)	33672	526055	1155	242	5.0448	79.1274	0.261579	0.118919
			H4531 pH 7 0h (3)	33658	525801	1162	260	5.0427	79.0892	0.263164	0.127764
		9	H4531 pH 7 9h (1)	33841	444259	3558	10931	5.07012	66.824	0.805798	5.3715	5.08015	67.0426	0.807761	5.29156	0.00825788	0.382481	0.0095323	0.127556
			H4531 pH 7 9h (2)	33976	449288	3520	10402	5.09034	67.5804	0.797192	5.11155
			H4531 pH 7 9h (3)	33907	443591	3622	10972	5.08	66.7235	0.820292	5.39165
		24	H4531 pH 7 24h (1)	33311	0	8384	59575	4.99071	0	1.89877	29.2752	5.01988	0	1.81663	28.3995	0.022059	0	0.0617856	0.686528
			H4531 pH 7 24h (2)	33667	0	7726	56163	5.04405	0	1.74975	27.5985
			H4531 pH 7 24h (3)	33539	0	7954	57641	5.02487	0	1.80138	28.3248
		32	H4531 pH 7 48h (1)	32527	0	8414	56476	4.87325	0	1.90556	27.7523	4.93493	0	1.81822	26.6563	0.0441755	0	0.0661747	0.856255
			H4531 pH 7 48h (2)	33202	0	7707	52223	4.97438	0	1.74544	25.6624
			H4531 pH 7 48h (3)	33087	0	7964	54038	4.95715	0	1.80365	26.5543
		48	H4531 pH 7 48h (1)	31378	0	8511	51177	4.70111	0	1.92753	25.1484	4.79335	0	1.82516	23.2631	0.0661566	0	0.0756015	1.45279
			H4531 pH 7 48h (2)	32392	0	7715	43983	4.85302	0	1.74725	21.6133
			H4531 pH 7 48h (3)	32211	0	7951	46861	4.82591	0	1.8007	23.0275
		72	H4531 pH 7 72h (1)	30635	0	8868	45531	4.58979	0	2.00838	22.374	4.61111	0	1.86162	19.7481	0.0333862	0	0.127221	2.03926
			H4531 pH 7 72h (2)	31092	0	7498	35414	4.65826	0	1.69811	17.4025
			H4531 pH 7 72h (3)	30605	0	8294	39617	4.58529	0	1.87838	19.4678
				H4535				calculated				ST dev
		t		height				height				height
				galacturonic acid	fructose	glycerol	ethanol	galacturonic acid	fructose	glycerol	ethanol	galacturonic acid	fructose	glycerol	ethanol	galacturonic acid	fructose	glycerol	ethanol
		0	H4535 pH 7 0h (1)	33675	526523	1136	220	5.04525	79.1978	0.00697407	0.108108	5.04215	79.1329	0.00705798	0.10991	0.00581073	0.0935316	6.34709e-05	0.00140906
			H4535 pH 7 0h (2)	33600	525212	1152	224	5.03401	79.0006	0.0070723	0.110074
			H4535 pH 7 0h (3)	33688	526539	1161	227	5.04719	79.2002	0.00712755	0.111548
		9	H4535 pH 7 9h (1)	31421	465785	3156	8256	4.70755	70.0618	0.0193752	4.057	4.71409	69.8634	0.0193526	4.11515	0.00504721	0.147921	0.000203633	0.055931
			H4535 pH 7 9h (2)	31470	463425	3191	8528	4.71489	69.7068	0.01959	4.19066
			H4535 pH 7 9h (3)	31503	464187	3110	8339	4.71983	69.8215	0.0190928	4.09779
		24	H4535 pH 7 24h (1)	26928	0	7790	56774	4.0344	0	0.047824	27.8988	4.05238	0	0.0472653	28.3569	0.0158221	0	0.000395995	0.33144
			H4535 pH 7 24h (2)	27185	0	7659	57998	4.0729	0	0.0470197	28.5002
			H4535 pH 7 24h (3)	27031	0	7648	58347	4.04983	0	0.0469522	28.6717
		32	H4531 pH 7 48h (1)	26609	0	7919	52513	3.98661	0	0.0486159	25.8049	4.00768	0	0.0479979	26.4719	0.0168336	0	0.000441829	0.472046
			H4531 pH 7 48h (2)	26756	0	7755	54598	4.00863	0	0.0476091	26.8295
			H4531 pH 7 48h (3)	26884	0	7781	54500	4.02781	0	0.0477687	26.7813
		48	H4535 pH 7 48h (1)	26138	0	8027	44258	3.91604	0	0.049279	21.7484	3.92448	0	0.0488431	22.8541	0.00642702	0	0.000308305	0.784544
			H4535 pH 7 48h (2)	26242	0	7919	47796	3.93162	0	0.0486159	23.487
			H4535 pH 7 48h (3)	26203	0	7922	47470	3.92578	0	0.0486343	23.3268
		72	H4535 pH 7 72h (1)	25305	0	8490	35882	3.79124	0	0.0521214	17.6324	3.81181	0	0.0524304	18.7674	0.0151319	0	0.000248229	0.804226
			H4535 pH 7 72h (2)	25477	0	8589	39476	3.81701	0	0.0527292	19.3985
			H4535 pH 7 72h (3)	25545	0	8542	39217	3.8272	0	0.0524406	19.2713
				H2806			H4531			H4535
				1	2	3	1	2	3	1	2	3
			0	0.735	0.753	0.738	0.705	0.693	0.705	0.702	0.735	0.729
			9	17.04	16.47	16.575	15.69	15.375	15.585	13.68	13.455	13.62
			24	49.35	50.4	49.35	47.22	48.09	47.07	46.86	46.89	46.56
			32	76.8	78	82.74	73.56	84.18	75.9	72.06	88.02	70.5
			48	78.66	72.18	72.54	70.56	67.26	68.82	65.16	62.88	65.88
			72	78.3	75.84	77.04	64.86	70.62	67.98	67.56	63.72	64.2
				H2806	st		H4531			H4535
			0	0.742	0.00787401		0.701	0.00565685		0.722	0.0143527
			9	16.695	0.247689		15.55	0.130958		13.585	0.0951315
			24	49.7	0.494975		47.46	0.449667		46.77	0.148997
			32	79.18	2.56453		77.88	4.55605		76.86	7.91697
			48	74.46	2.97348		68.88	1.34789		64.64	1.27875
			72	77.06	1.00439		67.82	2.35423		65.16	1.70833
				pH
					H2806	H4531	H4535
				0	7.01	6.94	7.02
				9	5.37	5.33	5.44
				24	4.64	4.78	4.85
				32	4.7	4.7	4.71
				48	4.72	4.55	4.68
				72	5.2	4.51	5.28

## Sheet: Fig2
				control				calculated				Mean				St dev.
		t		height				height				height				height
				galacturonic acid	fructose	glycerol	ethanol	galacturonic acid	fructose	glycerol	ethanol	galacturonic acid	fructose	glycerol	ethanol	galacturonic acid	fructose	glycerol	ethanol
		0	H2806 pH 7 0h (1)	39567	307274	1292	199	5.64501	42.0779	0.276287	0.107399	5.64839	42.0525	0.280849	0.126468	0.00292502	0.0473969	0.00717362	0.0259128
			H2806 pH 7 0h (2)	39602	307302	1296	215	5.65	42.0818	0.277142	0.116034
			H2806 pH 7 0h (3)	39603	306689	1352	289	5.65015	41.9978	0.289117	0.155972
		9	H2806 pH 7 9h (1)	40693	138213	6247	18450	5.80566	18.9268	1.33589	9.95736	5.72662	18.2344	1.1333	10.5197	0.0685662	1.12799	0.177434	0.625406
			H2806 pH 7 9h (2)	39890	123652	4950	20740	5.69109	16.9328	1.05853	11.1933
			H2806 pH 7 9h (3)	39834	137606	4702	19286	5.6831	18.8437	1.0055	10.4085
		24	H2806 pH 7 24h (1)	38713	0	4859	29342	5.52317	0	1.03907	15.8357	5.52355	0	1.04399	16.236	0.000540139	0	0.0242211	0.416408
			H2806 pH 7 24h (2)	38720	0	4782	30027	5.52417	0	1.0226	16.2054
			H2806 pH 7 24h (3)	38714	0	5005	30882	5.52331	0	1.07029	16.6668
		32	H2806 pH 7 24h (3)	38632	0	3338	26181	5.51161	0	0.713812	14.1297	5.55926	0	0.706827	14.4478	0.0517614	0	0.0478573	0.298891
			H2806 pH 7 24h (3)	39352	0	3067	26850	5.61434	0	0.65586	14.4908
			H2806 pH 7 24h (3)	38914	0	3511	27280	5.55185	0	0.750807	14.7229
		48	H2806 pH 7 48h (1)	38903	0	0	18501	5.55028	0	0	9.98489	5.55013	0	0.0607318	10.4837	0.00934568	0	0.105191	0.51298
			H2806 pH 7 48h (2)	38836	0	0	19375	5.54072	0	0	10.4566
			H2806 pH 7 48h (3)	38967	0	852	20400	5.55941	0	0.182195	11.0098
		72	H2806 pH 7 72h (1)	39002	0	0	7146	5.5644	0	0	3.85666	5.56007	0	0	4.22923	0.00700729	0	0	0.490487
			H2806 pH 7 72h (2)	38915	0	0	7497	5.55199	0	0	4.04609
			H2806 pH 7 72h (3)	38998	0	0	8866	5.56383	0	0	4.78493
Fructose added	0	72	H2806 pH 7 72+fruh (1)	36004	354864	1375	9607	5.13668	48.5949	0.294036	5.18485	5.07514	47.7725	0.335522	5.42537	0.0536789	0.890858	0.036496	0.36728
			H2806 pH 7 72+fruh (2)	35312	349765	1696	9715	5.03795	47.8966	0.36268	5.24313
			H2806 pH 7 72+fruh (3)	35402	341948	1636	10836	5.05079	46.8262	0.349849	5.84813
	29	101	H2806 pH 7 72+fruh (1)	34220	0	5006	37260	4.88215	0	1.0705	20.109	4.86779	0	1.36989	20.0676	0.0208167	0	0.26788	0.144824
			H2806 pH 7 72+fruh (2)	33952	0	7421	37405	4.84392	0	1.58694	20.1873
			H2806 pH 7 72+fruh (3)	34186	0	6791	36885	4.8773	0	1.45222	19.9066
	48	120	H2806 pH 7 72+fruh (1)	33225	0	0	25974	4.7402	0	0	14.018	4.73335	0	0	13.6861	0.00968474	0	0	0.469395
			H2806 pH 7 72+fruh (2)
			H2806 pH 7 72+fruh (3)	33129	0	0	24744	4.7265	0	0	13.3542
	72	144	H2806 pH 7 72+fruh (1)	32117	0	0	11875	4.58212	0	0	6.40887	4.5834	0	0	6.10646	0.0435998	0	0	0.801459
			H2806 pH 7 72+fruh (2)	31825	0	0	12438	4.54046	0	0	6.71272
			H2806 pH 7 72+fruh (3)	32436	0	0	9631	4.62763	0	0	5.1978
				H4531				calculated				Mean				Stdev
		t		height				height				height
				galacturonic acid	fructose	glycerol	ethanol	galacturonic acid	fructose	glycerol	ethanol	galacturonic acid	fructose	glycerol	ethanol	galacturonic acid	fructose	glycerol	ethanol
		0	H4531 pH 7 0h (1)	39636	308027	1288	177	5.65485	42.181	0.275431	0.0955259	5.65685	42.1868	0.276786	0.100923	0.0023356	0.0116616	0.00128899	0.00494638
			H4531 pH 7 0h (2)	39646	308013	1295	195	5.65628	42.1791	0.276928	0.10524
			H4531 pH 7 0h (3)	39668	308167	1300	189	5.65942	42.2002	0.277998	0.102002
		9	H4531 pH 7 9h (1)	40647	159247	4407	17320	5.79909	21.8072	0.942412	9.34751	5.74307	20.4372	0.984824	9.68266	0.0485767	1.32762	0.037382	0.398337
			H4531 pH 7 9h (2)	40041	139890	4737	18757	5.71263	19.1565	1.01298	10.1231
			H4531 pH 7 9h (3)	40075	148591	4672	17746	5.71749	20.348	0.99908	9.57742
		24	H4531 pH 7 24h (1)	38560	0	5950	31972	5.50134	0	1.27237	17.2551	5.52574	0	1.17557	16.2635	0.0212922	0	0.0848076	0.963126
			H4531 pH 7 24h (2)	38798	0	5211	30024	5.5353	0	1.11434	16.2038
			H4531 pH 7 24h (3)	38835	0	5331	28408	5.54058	0	1.14	15.3316
		32	H4531 pH 7 24h (3)	38565	0	5076	29452	5.50205	0	1.08547	15.8951	5.54728	0	0.954743	14.385	0.0391817	0	0.11387	1.39865
			H4531 pH 7 24h (3)	39048	0	4216	26174	5.57096	0	0.901567	14.126
			H4531 pH 7 24h (3)	39033	0	4102	24336	5.56882	0	0.877189	13.134
		48	H4531 pH 7 48h (1)	38510	0	2572	24796	5.49421	0	0.550007	13.3823	5.58014	0	0.183336	10.9011	0.0756585	0	0.317547	2.24282
			H4531 pH 7 48h (2)	39318	0	0	19091	5.60948	0	0	10.3033
			H4531 pH 7 48h (3)	39509	0	0	16709	5.63673	0	0	9.01776
		72	H4531 pH 7 72h (1)	38345	0	0	16251	5.47067	0	0	8.77058	5.58856	0	0	4.90061	0.106545	0	0	3.53811
			H4531 pH 7 72h (2)	39371	0	0	7596	5.61705	0	0	4.09952
			H4531 pH 7 72h (3)	39798	0	0	3394	5.67797	0	0	1.83172
Fructose added	0	72	H4531 pH 7 72+fruh (1)	34952	336186	1852	16942	4.98659	46.0371	0.39604	9.1435	5.09483	46.8608	0.388983	5.92063	0.0984963	0.948987	0.0158721	2.93509
			H4531 pH 7 72+fruh (2)	35878	340638	1734	9667	5.1187	46.6468	0.370806	5.21723
			H4531 pH 7 72+fruh (3)	36302	349779	1871	6302	5.17919	47.8985	0.400103	3.40115
	29	101	H4531 pH 7 72+fruh (1)	33500	0	9200	48396	4.77943	0	1.96737	26.1191	4.88106	0	1.69971	20.6804	0.0942588	0	0.254078	4.8771
			H4531 pH 7 72+fruh (2)	34332	0	6836	35625	4.89813	0	1.46184	19.2266
			H4531 pH 7 72+fruh (3)	34805	0	7809	30935	4.96562	0	1.66991	16.6955
	48	120	H4531 pH 7 72+fruh (1)	32261	0	2197	41246	4.60267	0	0.469816	22.2602	4.71808	0	0.156605	14.879	0.104662	0	0.271248	6.55249
			H4531 pH 7 72+fruh (2)	33257	0	0	23399	4.74476	0	0	12.6283
			H4531 pH 7 72+fruh (3)	33692	0	0	18063	4.80683	0	0	9.7485
	72	144	H4531 pH 7 72+fruh (1)	31731	0	0	31526	4.52705	0	0	17.0144	4.64599	0	0	7.94358	0.106751	0	0	8.03175
			H4531 pH 7 72+fruh (2)	32785	0	0	9415	4.67742	0	0	5.08122
			H4531 pH 7 72+fruh (3)	33178	0	0	3215	4.73349	0	0	1.73512
				H4535				calculated								Stdev
		t		height				height				height
				galacturonic acid	fructose	glycerol	ethanol	galacturonic acid	fructose	glycerol	ethanol	galacturonic acid	fructose	glycerol	ethanol	galacturonic acid	fructose	glycerol	ethanol
		0	H4535 pH 7 0h (1)	39453	306934	1294	203	5.62875	42.0314	0.276714	0.109558	5.63811	42.0836	0.277213	0.112796	0.00813884	0.0454681	0.000864241	0.00608205
			H4535 pH 7 0h (2)	39547	307538	1294	202	5.64216	42.1141	0.276714	0.109018
			H4535 pH 7 0h (3)	39556	307475	1301	222	5.64344	42.1054	0.278211	0.119812
		9	H4535 pH 7 9h (1)	35995	188963	3982	13472	5.13539	25.8765	0.851528	7.27076	5.09778	25.8192	0.868921	7.29757	0.0619703	1.05437	0.0576037	0.389003
			H4535 pH 7 9h (2)	35969	196027	3844	12827	5.13168	26.8438	0.822017	6.92266
			H4535 pH 7 9h (3)	35230	180645	4364	14266	5.02625	24.7374	0.933216	7.69928
		24	H4535 pH 7 24h (1)	32094	0	5266	32615	4.57884	0	1.1261	17.6021	4.53423	0	1.11349	16.891	0.0738309	0	0.0209338	0.89861
			H4535 pH 7 24h (2)	32066	0	5094	31851	4.57484	0	1.08932	17.1898
			H4535 pH 7 24h (3)	31184	0	5261	29426	4.44901	0	1.12503	15.8811
		32	H4535 pH 7 24h (3)	31274	0	4640	29821	4.46185	0	0.992237	16.0942	4.38138	0	0.919744	15.0497	0.0882907	0	0.0690558	1.33094
			H4535 pH 7 24h (3)	30808	0	4266	28727	4.39537	0	0.91226	15.5038
			H4535 pH 7 24h (3)	30048	0	3997	25109	4.28694	0	0.854736	13.5512
		48	H4535 pH 7 48h (1)	30512	0	2563	24573	4.35314	0	0.548083	13.2619	4.23871	0	0.456272	11.7094	0.125342	0	0.105322	2.16069
			H4535 pH 7 48h (2)	29847	0	2242	23392	4.25826	0	0.479439	12.6245
			H4535 pH 7 48h (3)	28771	0	1596	17124	4.10475	0	0.341295	9.24173
		72	H4535 pH 7 72h (1)	29574	0	0	16797	4.21931	0	0	9.06525	4.08116	0	0	6.52167	0.161227	0	0	3.65427
			H4535 pH 7 72h (2)	28879	0	0	15130	4.12016	0	0	8.16558
			H4535 pH 7 72h (3)	27364	0	0	4325	3.90401	0	0	2.33418
Fructose added	0	72	H4535 pH 7 72+fruh (1)	27034	349886	1681	17374	3.85693	47.9132	0.359472	9.37665	3.73409	48.1526	0.358474	7.20834	0.14528	0.853437	0.00137483	3.09839
			H4535 pH 7 72+fruh (2)	26436	346463	1669	15914	3.77161	47.4444	0.356906	8.5887
			H4535 pH 7 72+fruh (3)	25049	358554	1679	6781	3.57373	49.1002	0.359045	3.65967
	29	101	H4535 pH 7 72+fruh (1)	24085	0	8827	50078	3.4362	0	1.8876	27.0268	3.27531	0	1.68545	23.5314	0.191271	0	0.187506	4.57012
			H4535 pH 7 72+fruh (2)	23312	0	7723	46707	3.32591	0	1.65152	25.2075
			H4535 pH 7 72+fruh (3)	21475	0	7095	34019	3.06383	0	1.51723	18.3599
	48	120	H4535 pH 7 72+fruh (1)	23065	0	1723	42459	3.29068	0	0.368454	22.9149	3.1375	0	0.122818	18.2579	0.168612	0	0.212727	5.98298
			H4535 pH 7 72+fruh (2)	22184	0	0	37704	3.16498	0	0	20.3486
			H4535 pH 7 72+fruh (3)	20725	0	0	21327	2.95683	0	0	11.5101
	72	144	H4535 pH 7 72+fruh (1)	22525	0	0	32930	3.21363	0	0	17.7721	3.0644	0	0	11.5986	0.157503	0	0	7.56335
			H4535 pH 7 72+fruh (2)	21587	0	0	25684	3.07981	0	0	13.8615
			H4535 pH 7 72+fruh (3)	20325	0	0	5859	2.89976	0	0	3.16207
